# Supplementary material for: A qualitative study of barriers to employment experienced by people living with HIV in Toronto and Ottawa
Source: Int J Equity Health. 2021 Jan 14;20:36. doi: 10.1186/s12939-020-01356-4 (PMC7807879; doi:10.1186/s12939-020-01356-4)
Supplement: Supplementary file 1 — Additional file 1. Recruitment Posters for PLWHs Employed and Unemployed. [file 12939_2020_1356_MOESM1_ESM.zip]

Archive with 2 entries (2 files):
- Appendix_1A_-Recruitment_poster.pdf
- Appendix_1B_-_Recruitment_poster.pdf
