# Supplementary material for: A qualitative study of barriers to employment experienced by people living with HIV in Toronto and Ottawa
Source: Int J Equity Health. 2021 Jan 14;20:36. doi: 10.1186/s12939-020-01356-4 (PMC7807879; doi:10.1186/s12939-020-01356-4)
Supplement: Supplementary file 2 — Additional file 2: Appendix 2A: Interview guide for interviews with PHAs unemployed but interested in re-entering work. Appendix 2B: Revised Interview guide for interviews with PHAs unemployed but interested in re-entering work. Appendix 2C: Interview guide for interviews with PHAs who have been placed in employment by EA. [file 12939_2020_1356_MOESM2_ESM.zip]

Archive with 3 entries (3 files):
- Appendix_2A_-_Interview_Guide.docx
- Appendix_2B_-_Revised_Interview_Guide.docx
- Appendix_2C_-_Interview_guide_for_PHAs.docx
